# Supplementary material for: Unveiling the Role of Histone Methyltransferases in Psoriasis Pathogenesis: Insights from Transcriptomic Analysis
Source: Int J Mol Sci. 2025 Jun 30;26(13):6329. doi: 10.3390/ijms26136329 (PMC12249604; doi:10.3390/ijms26136329)
Supplement: Supplementary file 1 [file ijms-26-06329-s001.zip]

Archive with 2 entries (2 files):
- ijms-3632577-Supplementary Information.pdf
- Supplementary Tables.xlsx
