# Supplementary material for: Unveiling the Role of Histone Methyltransferases in Psoriasis Pathogenesis: Insights from Transcriptomic Analysis
Source: Int J Mol Sci. 2025 Jun 30;26(13):6329. doi: 10.3390/ijms26136329 (PMC12249604; doi:10.3390/ijms26136329)
Supplement: Supplementary file 1 [file ijms-26-06329-s001.zip › Supplementary Tables.xlsx]

## Sheet: supplement1
gene	transcript	transcript_type	log2fc_LvsH	FDR_LvsH	log2fc_NLvsH	FDR_NLvsH
ASH1L	ENST00000492987.2|ENSG00000116539.12|OTTHUMG00000014011.3|OTTHUMT00000039403.2|ASH1L-205|ASH1L|784|nonsense_mediated_decay|	nonsense_mediated_decay	-1.342	8.28927e-06	0.83727	0.00451739
ASH2L	ENST00000521808.5|ENSG00000129691.15|OTTHUMG00000164016.7|OTTHUMT00000376960.1|ASH2L-208|ASH2L|613|nonsense_mediated_decay|	nonsense_mediated_decay	-1.32792	3.60199e-08	-0.152215	0.695709
ASH2L	ENST00000517496.5|ENSG00000129691.15|OTTHUMG00000164016.7|OTTHUMT00000376755.1|ASH2L-203|ASH2L|2194|nonsense_mediated_decay|	nonsense_mediated_decay	1.43055	0.00682833	1.77071	0.0142165
CARM1	ENST00000327064.8|ENSG00000142453.11|OTTHUMG00000180699.3|OTTHUMT00000452625.2|CARM1-201|CARM1|3330|protein_coding|	protein_coding	1.48538	0.0387258	0.411699	0.803689
CXXC1	ENST00000586144.1|ENSG00000154832.14|OTTHUMG00000132670.11|OTTHUMT00000448624.1|CXXC1-203|CXXC1|474|retained_intron|	retained_intron	-0.108716	0.748805	-1.08289	0.0498142
DOT1L	ENST00000452696.5|ENSG00000104885.17|OTTHUMG00000150431.6|OTTHUMT00000318068.2|DOT1L-203|DOT1L|624|protein_coding|	protein_coding	2.00955	1.50293e-05	-0.978479	0.260313
DOT1L	ENST00000457590.2|ENSG00000104885.17|OTTHUMG00000150431.6|OTTHUMT00000318073.2|DOT1L-204|DOT1L|2907|protein_coding|	protein_coding	1.04589	6.07493e-08	0.492212	0.123912
EED	ENST00000263360.10|ENSG00000074266.19|OTTHUMG00000167209.6|OTTHUMT00000393733.1|EED-201|EED|2223|protein_coding|	protein_coding	1.88728	8.82794e-06	1.42491	0.0220114
EEF2KMT	ENST00000587133.1|ENSG00000118894.14|OTTHUMG00000129527.10|OTTHUMT00000435216.1|EEF2KMT-206|EEF2KMT|873|protein_coding|	protein_coding	2.65002	2.9494e-06	0.542937	0.683113
EEF2KMT	ENST00000585436.5|ENSG00000118894.14|OTTHUMG00000129527.10|OTTHUMT00000435214.1|EEF2KMT-203|EEF2KMT|1652|nonsense_mediated_decay|	nonsense_mediated_decay	1.20275	0.0401538	-0.839641	0.513004
EEF2KMT	ENST00000585975.5|ENSG00000118894.14|OTTHUMG00000129527.10|OTTHUMT00000435219.3|EEF2KMT-204|EEF2KMT|944|retained_intron|	retained_intron	1.18405	0.00945103	0.274512	0.80246
EEF2KMT	ENST00000587161.5|ENSG00000118894.14|OTTHUMG00000129527.10|OTTHUMT00000435173.2|EEF2KMT-207|EEF2KMT|1282|nonsense_mediated_decay|	nonsense_mediated_decay	2.19955	1.26378e-06	0.323931	0.797195
EHMT1	ENST00000640639.1|ENSG00000181090.20|OTTHUMG00000020995.14|OTTHUMT00000490305.1|EHMT1-252|EHMT1|1259|protein_coding|	protein_coding	-0.816213	0.268216	1.98894	0.0181136
EHMT1	ENST00000488242.2|ENSG00000181090.20|OTTHUMG00000020995.14|OTTHUMT00000348993.2|EHMT1-214|EHMT1|789|processed_transcript|	processed_transcript	-0.157957	0.69638	1.10818	0.00956505
EHMT2	ENST00000477678.1|ENSG00000204371.11|OTTHUMG00000031180.6|OTTHUMT00000076352.2|EHMT2-209|EHMT2|679|retained_intron|	retained_intron	-0.855134	0.0811733	1.90605	5.06793e-06
EPOP	ENST00000621654.1|ENSG00000273604.1|OTTHUMG00000188495.1|OTTHUMT00000477428.1|EPOP-201|EPOP|3719|protein_coding|	protein_coding	2.37568	5.75976e-45	0.107253	0.721752
EZH1	ENST00000585550.5|ENSG00000108799.12|OTTHUMG00000180645.2|OTTHUMT00000452356.1|EZH1-204|EZH1|1643|retained_intron|	retained_intron	-1.16456	0.0416718	0.605978	0.538924
EZH2	ENST00000320356.6|ENSG00000106462.10|OTTHUMG00000158973.2|OTTHUMT00000352740.1|EZH2-201|EZH2|2639|protein_coding|	protein_coding	2.62487	1.73065e-05	0.773489	0.593737
EZH2	ENST00000460911.5|ENSG00000106462.10|OTTHUMG00000158973.2|OTTHUMT00000352744.1|EZH2-203|EZH2|2591|protein_coding|	protein_coding	2.34237	6.70971e-11	0.165935	0.869544
EZH2	ENST00000350995.6|ENSG00000106462.10|OTTHUMG00000158973.2|OTTHUMT00000353255.1|EZH2-202|EZH2|2477|protein_coding|	protein_coding	2.05003	0.000157513	0.171501	0.912463
EZH2	ENST00000483967.5|ENSG00000106462.10|OTTHUMG00000158973.2|OTTHUMT00000352737.1|EZH2-208|EZH2|2466|protein_coding|	protein_coding	1.23918	0.00900201	-0.626786	0.57889
KDM6A	ENST00000414389.5|ENSG00000147050.14|OTTHUMG00000021402.2|OTTHUMT00000056325.1|KDM6A-203|KDM6A|4189|protein_coding|	protein_coding	-2.01473	0.0440756	-0.41154	0.807465
KMT5A	ENST00000437502.1|ENSG00000183955.12|OTTHUMG00000150477.3|OTTHUMT00000318267.2|KMT5A-203|KMT5A|901|protein_coding|	protein_coding	1.0246	0.0181098	-0.91366	0.343803
KMT5B	ENST00000615954.4|ENSG00000110066.14|OTTHUMG00000150484.7|-|KMT5B-215|KMT5B|4306|protein_coding|	protein_coding	1.71495	0.0263211	-0.0272219	0.992147
KMT5B	ENST00000405515.5|ENSG00000110066.14|OTTHUMG00000150484.7|OTTHUMT00000318321.2|KMT5B-206|KMT5B|2869|protein_coding|	protein_coding	-0.0795893	0.929558	1.98549	0.00613604
MECOM	ENST00000628990.2|ENSG00000085276.17|OTTHUMG00000158596.7|-|MECOM-219|MECOM|4835|protein_coding|	protein_coding	1.18152	0.00369915	-0.375383	0.708447
MEN1	ENST00000440873.5|ENSG00000133895.14|OTTHUMG00000045366.39|OTTHUMT00000143887.6|MEN1-213|MEN1|1107|protein_coding|	protein_coding	1.48047	0.0197225	1.41415	0.16504
METTL12	ENST00000398922.6|ENSG00000214756.7|OTTHUMG00000167545.2|OTTHUMT00000394989.1|METTL12-201|METTL12|1368|processed_transcript|	processed_transcript	1.32613	1.6897e-05	0.568516	0.314525
METTL13	ENST00000362019.7|ENSG00000010165.19|OTTHUMG00000034912.6|OTTHUMT00000084845.1|METTL13-202|METTL13|3022|protein_coding|	protein_coding	0.850638	0.0798465	1.36361	0.0395664
METTL21A	ENST00000406927.6|ENSG00000144401.14|OTTHUMG00000132934.4|OTTHUMT00000337045.1|METTL21A-202|METTL21A|1103|protein_coding|	protein_coding	1.70921	0.00224233	0.279385	0.846031
METTL21A	ENST00000448823.2|ENSG00000144401.14|OTTHUMG00000132934.4|OTTHUMT00000337053.2|METTL21A-209|METTL21A|869|protein_coding|	protein_coding	0.199609	0.718719	-1.90472	0.0198929
METTL23	ENST00000588302.5|ENSG00000181038.13|OTTHUMG00000180371.3|OTTHUMT00000451000.1|METTL23-205|METTL23|925|protein_coding|	protein_coding	-1.37124	0.0198354	-1.6153	0.0878193
MTF2	ENST00000540243.5|ENSG00000143033.17|OTTHUMG00000010161.7|-|MTF2-213|MTF2|3845|protein_coding|	protein_coding	-0.382496	0.7025	2.01959	0.0183997
NSD1	ENST00000347982.8|ENSG00000165671.19|OTTHUMG00000130846.5|OTTHUMT00000253413.3|NSD1-201|NSD1|7688|protein_coding|	protein_coding	5.60143	1.18078e-06	-0.484511	0.906429
NSD2	ENST00000508803.5|ENSG00000109685.17|OTTHUMG00000121147.14|OTTHUMT00000366357.2|NSD2-219|NSD2|4251|protein_coding|	protein_coding	3.59796	2.25435e-09	-0.222153	0.908702
NSD2	ENST00000482415.6|ENSG00000109685.17|OTTHUMG00000121147.14|OTTHUMT00000241631.4|NSD2-210|NSD2|3602|processed_transcript|	processed_transcript	2.81757	1.91069e-06	0.902028	0.489988
NSD3	ENST00000525081.1|ENSG00000147548.16|OTTHUMG00000165115.9|OTTHUMT00000381940.2|NSD3-204|NSD3|1581|processed_transcript|	processed_transcript	-1.25485	3.36804e-09	0.0455723	0.918278
PHF1	ENST00000428274.5|ENSG00000112511.17|OTTHUMG00000031105.11|OTTHUMT00000276480.6|PHF1-205|PHF1|836|protein_coding|	protein_coding	-0.375009	0.583061	1.66698	0.0260824
PHF19	ENST00000373896.7|ENSG00000119403.13|OTTHUMG00000020577.5|OTTHUMT00000053838.3|PHF19-202|PHF19|4241|protein_coding|	protein_coding	1.6942	0.0382932	1.72413	0.176493
PHF19	ENST00000312189.10|ENSG00000119403.13|OTTHUMG00000020577.5|OTTHUMT00000053840.1|PHF19-201|PHF19|836|protein_coding|	protein_coding	1.20521	6.2695e-24	0.182306	0.366537
PRDM1	ENST00000369091.6|ENSG00000057657.15|OTTHUMG00000015299.4|OTTHUMT00000327265.1|PRDM1-202|PRDM1|2612|protein_coding|	protein_coding	3.99489	0.000194193	1.26465	0.575943
PRDM1	ENST00000369096.8|ENSG00000057657.15|OTTHUMG00000015299.4|OTTHUMT00000041661.3|PRDM1-203|PRDM1|5164|protein_coding|	protein_coding	1.74531	9.1229e-40	-0.0228802	0.93427
PRDM10	ENST00000528746.5|ENSG00000170325.14|OTTHUMG00000165762.2|OTTHUMT00000386078.1|PRDM10-207|PRDM10|6182|protein_coding|	protein_coding	1.63996	0.0159566	-0.342162	0.843104
PRDM10	ENST00000533431.1|ENSG00000170325.14|OTTHUMG00000165762.2|OTTHUMT00000386080.2|PRDM10-209|PRDM10|2643|protein_coding|	protein_coding	0.0342765	0.968598	1.66727	0.0385697
PRDM10	ENST00000423662.6|ENSG00000170325.14|OTTHUMG00000165762.2|OTTHUMT00000386077.1|PRDM10-204|PRDM10|5998|protein_coding|	protein_coding	-1.91357	0.0155217	1.40694	0.0996316
PRDM2	ENST00000491134.5|ENSG00000116731.22|OTTHUMG00000007917.6|OTTHUMT00000021944.2|PRDM2-209|PRDM2|1100|nonsense_mediated_decay|	nonsense_mediated_decay	1.77822	5.48152e-05	-0.080172	0.951248
PRDM6	ENST00000407847.4|ENSG00000061455.10|OTTHUMG00000150469.3|OTTHUMT00000318226.2|PRDM6-201|PRDM6|9267|protein_coding|	protein_coding	-1.3341	4.96784e-19	-0.103778	0.659116
PRDM8	ENST00000339711.8|ENSG00000152784.15|OTTHUMG00000160885.2|-|PRDM8-201|PRDM8|4095|protein_coding|	protein_coding	-2.60647	0.00011788	-0.943472	0.430494
PRMT1	ENST00000526224.5|ENSG00000126457.21|OTTHUMG00000167568.3|OTTHUMT00000395075.2|PRMT1-206|PRMT1|578|protein_coding|	protein_coding	2.19105	0.00168255	-0.841166	0.693666
PRMT1	ENST00000534676.5|ENSG00000126457.21|OTTHUMG00000167568.3|OTTHUMT00000395068.1|PRMT1-220|PRMT1|915|retained_intron|	retained_intron	1.16066	0.0330604	-0.161527	0.911256
PRMT2	ENST00000482508.5|ENSG00000160310.17|OTTHUMG00000048806.5|OTTHUMT00000207403.1|PRMT2-212|PRMT2|1478|retained_intron|	retained_intron	-1.1168	5.29844e-09	-0.19168	0.555466
PRMT2	ENST00000451211.6|ENSG00000160310.17|OTTHUMG00000048806.5|-|PRMT2-208|PRMT2|1878|protein_coding|	protein_coding	-1.95847	0.0054552	-0.470258	0.751838
PRMT5	ENST00000554910.5|ENSG00000100462.15|OTTHUMG00000028709.10|OTTHUMT00000413518.2|PRMT5-217|PRMT5|577|protein_coding|	protein_coding	2.43485	0.000123066	0.66042	0.651363
PRMT5	ENST00000454731.6|ENSG00000100462.15|OTTHUMG00000028709.10|OTTHUMT00000413528.1|PRMT5-206|PRMT5|617|protein_coding|	protein_coding	1.39609	0.0244596	-1.17052	0.39496
PRMT5	ENST00000397440.8|ENSG00000100462.15|OTTHUMG00000028709.10|OTTHUMT00000071676.4|PRMT5-203|PRMT5|1907|protein_coding|	protein_coding	-0.823246	0.13141	1.59106	0.0358798
PRMT7	ENST00000564441.5|ENSG00000132600.16|OTTHUMG00000137556.7|OTTHUMT00000432023.1|PRMT7-213|PRMT7|1011|processed_transcript|	processed_transcript	-1.31358	0.00205483	0.491224	0.324376
RBBP4	ENST00000401893.7|ENSG00000162521.18|OTTHUMG00000007998.13|OTTHUMT00000382040.1|RBBP4-203|RBBP4|762|retained_intron|	retained_intron	1.34145	0.0425575	0.249087	0.888759
RBBP4	ENST00000525506.1|ENSG00000162521.18|OTTHUMG00000007998.13|OTTHUMT00000389774.1|RBBP4-216|RBBP4|501|retained_intron|	retained_intron	0.684411	0.375617	1.8115	0.0340042
SETD2	ENST00000330022.11|ENSG00000181555.20|OTTHUMG00000133514.5|OTTHUMT00000277105.2|SETD2-201|SETD2|8172|nonsense_mediated_decay|	nonsense_mediated_decay	-1.44238	0.00692818	0.42411	0.609939
SETD3	ENST00000329331.7|ENSG00000183576.12|OTTHUMG00000028970.6|OTTHUMT00000072341.2|SETD3-201|SETD3|1330|protein_coding|	protein_coding	1.10128	0.000250218	-0.46752	0.522344
SETD4	ENST00000399208.6|ENSG00000185917.13|OTTHUMG00000086483.3|OTTHUMT00000194457.1|SETD4-205|SETD4|1165|protein_coding|	protein_coding	2.37305	8.938e-06	-0.671515	0.558963
SETD4	ENST00000399212.5|ENSG00000185917.13|OTTHUMG00000086483.3|OTTHUMT00000194454.1|SETD4-206|SETD4|3258|protein_coding|	protein_coding	-1.04722	0.0321422	0.15271	0.858877
SETD5	ENST00000466826.1|ENSG00000168137.15|OTTHUMG00000150491.6|OTTHUMT00000338251.1|SETD5-218|SETD5|284|retained_intron|	retained_intron	-0.160124	0.640733	-2.34809	0.000117927
SETD5	ENST00000443339.5|ENSG00000168137.15|OTTHUMG00000150491.6|OTTHUMT00000318426.1|SETD5-211|SETD5|3478|nonsense_mediated_decay|	nonsense_mediated_decay	1.14232	0.0158883	0.324115	0.774179
SETD6	ENST00000310682.6|ENSG00000103037.11|OTTHUMG00000150276.6|OTTHUMT00000317272.2|SETD6-202|SETD6|2042|protein_coding|	protein_coding	1.83826	0.00833151	-0.424131	0.826143
SETDB2	ENST00000317257.12|ENSG00000136169.16|OTTHUMG00000016918.4|-|SETDB2-202|SETDB2|5619|protein_coding|	protein_coding	-1.93213	0.0400029	-0.997004	0.512537
SUV39H2	ENST00000354919.10|ENSG00000152455.15|OTTHUMG00000017718.4|OTTHUMT00000046947.3|SUV39H2-202|SUV39H2|1233|protein_coding|	protein_coding	1.71529	1.88986e-07	-0.304108	0.742243
SUV39H2	ENST00000358298.6|ENSG00000152455.15|OTTHUMG00000017718.4|OTTHUMT00000046946.1|SUV39H2-203|SUV39H2|1611|protein_coding|	protein_coding	1.23618	0.0373662	0.594437	0.619433
VCPKMT	ENST00000395860.6|ENSG00000100483.13|OTTHUMG00000029531.6|OTTHUMT00000276877.1|VCPKMT-202|VCPKMT|1761|protein_coding|	protein_coding	1.37556	0.0378615	0.92184	0.457678
ZFPM2	ENST00000517361.1|ENSG00000169946.13|OTTHUMG00000164818.4|OTTHUMT00000380619.1|ZFPM2-203|ZFPM2|3300|protein_coding|	protein_coding	-0.238423	0.7025	1.21303	0.0453916

## Sheet: supplement2
Subfamily	Gene ID	Uniprot protein ID	Protein isoform	PTM/Processing sites	Domains
EZ subfamily	EZH2	Q15910-2	Differences from canonical 297-298	-	1-340: binding: DNMT1, DNMT3A and DNMT3B
	EZH2	Q15910-1	Canonical	n/a	n/a
	EZH2	Q15910-3	Missing: 83-121	-	1-340: binding: DNMT1, DNMT3A and DNMT3B
	EZH2	Q15910-4	Missing: 74-82	missing: O-linked Glycosylation: 75 and Phosphorylation: 21, 76	1-340: binding: DNMT1, DNMT3A and DNMT3B
SET2 subfamily	ASH1L	H0YI82	overlap with canonical: 2516-2636	-	Zing finger domain and partial Bromo domain
	NSD1	A0A8I5QJP2	overlap with canonical:292-2696	missing: Phosphorylation: 117	-
	NSD2	O96028-1	canonical	n/a	n/a
	SETD2	H7BXT4	overlap with canonical:130-1487	missing: Sumoylation: 117	missing: all functional domains
SUV39 subfamily	EHMT1	A0A1W2PPZ7	overlap with canonical: 282-671	missing: Sumoylation: 22, 190, 199, 234, 684, 717, 731, 740, 767 and Phosphorilation: 1004, 148	contains only a Cys-rich region
	SETDB2	Q96T68-2	Missing: 70-81	-	missing: polar residues
	SUV39H2	Q9H5I1-1	canonical	n/a	n/a
	SUV39H2	H0Y306	overlap with canonical:12-59, 281-410	missing: Sumoylation: 117, 120	missing: Chromo domain and Pre-Set motif
SUV4-20 subfamily	SUV420H1 (KMT5B)	Q4FZB7-1	canonical	n/a	n/a
	SUV420H1 (KMT5B)	Q4FZB7-2	Differences from canonical:392-393;Missing:394-885	missing: Sumoylation: 555	-
Other SET domain-containing histone lysine methyltransferases	SETD8 (KMT5A)	C9JKQ0	overlap with canonical: 85-349	missing: Sumoylation: 382	partial SET domain
RIZ (PRDM) subfamily (PR/SET domain)	MECOM	Q03112-1	Differences from canonical:859-859;Missing:1-188	missing: Sumoylation: 65, 97, 99, 105, 118	missing: PR/SET domain 78-190
	PRDM1	O75626-2	Missing:1-36	-	-
	PRDM1	O75626-1	canonical	n/a	n/a
	PRDM2	H0Y9J3	overlap with canonical:10-44	-	-
	PRDM6	Q9NQX0-3	canonical	n/a	n/a
	PRDM8	Q9NQV8-1	canonical	n/a	n/a
	PRDM10	E9PLV1	99–120, 155–180 are affected by gaps; 121-154 contains mismatches	-	-
	PRDM10	Q9NQV6-1	Differences from canonical:1-97	-	-
	ZFPM2	E7ET52	overlap with canonical:133-1019	-	partial PR domain

## Sheet: supplement3
GENE NAME	GO ID	DATE
ANTKMT	GO:0042054 histone methyltransferase activity	2024-04-24
ASH1L
ATPSCKMT
CARM1
DOT1L
EED
EEF1AKMT1
EEF1AKMT2
EEF1AKMT3
EEF2KMT
EHMT1
EHMT2
EZH1
EZH2
FBL
FBLL1
JARID2
KMT2A
KMT2B
KMT2C
KMT2D
KMT2E
KMT5A
KMT5B
KMT5C
MECOM
METTL21A
METTL22
METTL23
N6AMT1
NSD1
NSD2
NSD3
NTMT1
PRDM13
PRDM16
PRDM2
PRDM6
PRDM7
PRDM8
PRDM9
PRMT1
PRMT2
PRMT3
PRMT5
PRMT6
PRMT7
PRMT8
PRMT9
SETBP1
SETD1A
SETD1B
SETD2
SETD3
SETD4
SETD5
SETD7
SETDB1
SETDB2
SETMAR
SMYD1
SMYD2
SMYD3
SMYD5
SUV39H1
SUV39H2
SUZ12
TTLL12
VCPKMT
WDR5
